# Supplementary material for: Socio-demographic and economics factors associated with suicide mortality in Iran, 2001–2010: application of a decomposition model
Source: Int J Equity Health. 2018 Jun 14;17:77. doi: 10.1186/s12939-018-0794-0 (PMC6001008; doi:10.1186/s12939-018-0794-0)
Supplement: Supplementary file 1 — Table S1. Summary statistics for all the variables include in the analysis. (XLSX 44 kb) [file 12939_2018_794_MOESM1_ESM.xlsx]

## Sheet: Main Table
	Table S1: Summary statistics for all the variables include in the analysis.
	Province	Suicide mortality rate per 100,000 population		Divorce rate (per 1000 people)		Unemployment rate		Household equivalent per-capita expenditure (per million IRR)		Urbanization rate		Literacy, %*	Male, %*	Aged 15-24, %*	Aged 65+, %*
		2001	2010	2001	2010	2001	2010	2001	2010	2001	2010	2006	2006	2006	2006
	Ilam	13.9	23.8	0.2	0.8	24.1	15.8	10.6	37.3	57.9	63.5	82.06	51.04	28.16	4.47
	Kermanshah	12.6	12.6	1.3	2.2	26.9	14.5	8.3	45.2	63.6	69.1	82.16	50.94	26.41	5.37
	Lorestan	11.6	12.9	0.8	1.5	23.7	17.4	8.6	37.7	56.1	61.1	81.08	50.9	27.33	5.01
	Hamedan	8.9	9.4	1	1.4	20.1	13.8	7.7	39.5	53.9	59.4	82.59	50.31	26.04	6.31
	Gilan	1.7	8.3	0.7	2	14.8	16.7	11.4	45.3	53.1	58.7	83.12	49.84	22.08	7.3
	Ardebil	3.8	5.7	0.7	1.6	12.9	14.4	11.1	48.7	54	62.9	80.02	50.27	25.66	5.59
	East Azerbaijan	5.9	6	0.7	1.7	7.8	11.7	8.9	45	64.8	68.9	81.55	51.04	24.47	6.32
	Zanjan	6.6	7.5	0.8	1.6	10.2	9.7	8.7	45	51.1	61.8	81.66	49.94	25.76	5.96
	Kohgyluyeh& Boyerahmad	2.5	4.6	0.4	1.3	19.2	13.2	8.2	41.4	48.1	51.6	81.66	50.6	27.91	4.26
	Khuzestan	5.2	4.8	0.6	1.5	16.4	14.9	8.5	44.8	63.7	70.1	83.61	51.11	26.88	3.78
	West Azerbaijan	8.1	4	0.7	1.6	12.7	12.5	8.2	47.3	57.3	62.4	77.79	50.77	24.46	5.11
	Kordestan	6.4	4.9	1.1	2.3	23.2	15.2	6.5	39.3	56.8	64.3	77.45	50.67	25.66	5.3
	Golestan	3.6	5.3	0.5	1.5	10.8	8.5	8.3	35	43.5	51	82.07	49.73	25.17	4.28
	Qazvin	1	5.4	0.6	1.6	11	11	10.7	43.8	64.6	72.3	85.67	51.07	25.65	5.09
	Khorasan	2.9	3.3	1.1	2.2	15.4	10.2	8	38.7	61.5	67.3	84.92	50.18	25.08	5.34
	Fars	6.4	4.8	0.9	1.7	18.7	20.5	9	60.1	59.6	65.8	86.63	50.84	26.83	5.2
	Chaharmahal Bakhtiari	1	3.8	0.4	0.9	16.9	13.6	6.2	42.9	52.7	56.4	82.51	50.31	26.75	5.02
	Qom	2.2	4.4	1.3	2.4	11	10.4	10.9	38.9	92.1	95	86.17	51.29	24.96	4.53
	Mazandaran	3.2	2.9	1	2	11.4	11.7	10.2	53.1	49.5	54.8	85.01	50.19	24.42	5.99
	Isfahan	1	4.1	0.8	1.6	13.4	15.3	10.2	55.3	80.5	85.4	87.54	51.22	24.95	5.78
	Kerman	4.7	3.1	0.7	1.2	12.5	11	9.2	26.4	59.5	58.3	82.82	51.04	26.72	4.71
	Bushehr	5.6	3.9	0.9	1.8	10.5	13.3	8.9	38.5	54.2	68.2	86.42	52.81	26.84	4.06
	Tehran	2.4	4	1.5	2.5	12.1	14.2	16.9	63.5	85.5	92.7	91.27	51.42	23.37	4.95
	Yazd	3.1	2.6	0.4	1.1	14.8	9.4	9.7	41.3	80.9	82.3	88.13	52.19	26.72	5.79
	Semnan	3.7	3.4	0.6	1.7	15.7	11.9	8.3	41.2	74	76.8	88.66	51.28	26.04	6.04
	Markazi	3.2	2.2	1.1	1.8	10.4	9.7	10	48.2	63.5	73.2	83.93	50.5	25	6.86
	Sistan & Baluchestan	1.5	2.6	0.2	0.6	30.7	12.1	5.7	21.5	48.3	49.5	68.03	50.76	25.72	2.95
	Hormozgan	6.2	1.9	0.7	1.1	17.8	11.3	9.2	33	41.5	49.5	82.44	51.66	26.42	4.07
	Median	3.8	4.5	0.7	1.6	14.8	12.9	8.9	42.2	57.6	63.9	82.7	50.87	25.74	5.15
	Min.	1	1.9	0.2	0.6	7.8	8.5	5.7	21.5	41.5	49.5	68.03	49.73	22.08	2.95
	Max.	13.9	23.8	1.5	2.5	30.7	20.5	16.9	63.5	92.1	95	91.27	52.81	28.16	7.3
	Mean	4.96071	5.79286	0.775	1.61429	15.8964	12.9964	9.21786	42.7821	60.4214	66.1536	83.1061	50.8543	25.7664	5.19429
	*Time-invariant variables. Data for these variables was available for 2006 only.
